# Supplementary material for: Stone tools differences across three capuchin monkey populations: food’s physical properties, ecology, and culture
Source: Sci Rep. 2022 Aug 23;12:14365. doi: 10.1038/s41598-022-18661-3 (PMC9399116; doi:10.1038/s41598-022-18661-3)
Supplement: Supplementary file 2 — Supplementary Information. [file 41598_2022_18661_MOESM2_ESM.r]

library(effsize) #calculate Cohen's d
library(ggplot2) #graphs

Stones_resources <- read.csv("Stones_resources_R.csv")

## Within population

##Boxplots
##Chapada dos Veadeiros
boxplot(Hardness ~ Resource, data = Stones_resources, subset=Population=="CVNP", col = "light blue",
        main = "CVNP resources hardness",
        xlab = "Resources", ylab = "Indentation Hardness (MPa)" )
boxplot(Elasticity ~ Resource, data = Stones_resources, subset=Population=="CVNP", col = "light blue",
        main = "CVNP resources elasticity",
        xlab = "Resources", ylab = "Reduced Elastic Modulus (GPa)" )
boxplot(Tool ~ Resource, data = Stones_resources, subset=Population=="CVNP", col = "light blue",
        main = "CVNP stone tools",
        xlab = "Resources", ylab = "Weight (g)" )

## Serra da Capivara
boxplot(Hardness ~ Resource, data = Stones_resources, subset=Population=="SCaNP", col = "orange",
        main = "SCaNP Resources hardness",
        xlab = "Resources", ylab = "Indentation Hardness (MPa)" )
boxplot(Elasticity ~ Resource, data = Stones_resources, subset=Population=="SCaNP", col = "orange",
        main = "SCaNP resources elasticity",
        xlab = "Resources", ylab = "Reduced Elastic Modulus (GPa)" )
boxplot(Tool ~ Resource, data = Stones_resources, subset=Population=="SCaNP", col = "orange",
        main = "SCaNP stone tools",
        xlab = "Resources", ylab = "Weight (g)" )

## Serra das Confusões
boxplot(Hardness ~ Resource, data = Stones_resources, subset=Population=="SCoNP", col = "light green",
        main = "SCoNP Resources hardness",
        xlab = "Resources", ylab = "Indentation Hardness (MPa)" )
boxplot(Elasticity ~ Resource, data = Stones_resources, subset=Population=="SCoNP", col = "light green",
        main = "SCoNP resources elasticity",
        xlab = "Resources", ylab = "Reduced Elastic Modulus (GPa)" )
boxplot(Tool ~ Resource, data = Stones_resources, subset=Population=="SCoNP", col = "light green",
        main = "SCoNP stone tools",
        xlab = "Resources", ylab = "Weight (g)" )

## ggplot
##Per population
ggplot(Stones_resources, aes(Population, Hardness, fill=factor(Resource))) +
  geom_boxplot() + coord_cartesian(ylim = quantile(Stones_resources$Hardness, c(0.1, 0.95), na.rm=TRUE)) +
  labs(x="Population", y="Indentation Hardness (MPa)", title="Resources hardness") + 
  theme_minimal() +
  scale_fill_discrete(name="Resources")
ggplot(Stones_resources, aes(Population, Elasticity, fill=factor(Resource))) +
  geom_boxplot() + coord_cartesian(ylim = quantile(Stones_resources$Elasticity, c(0.1, 0.99), na.rm=TRUE)) +
  labs(x="Population", y="Reduced Elastic Modulus (GPa)", title="Resources Elasticity") +
  theme_minimal() +
  scale_fill_discrete(name="Resources")
ggplot(Stones_resources, aes(Population, Tool, fill=factor(Resource))) +
  geom_boxplot() + labs(x="Population", y="Weight (g)", title="Stone tools") + 
  theme_minimal() +
  scale_fill_discrete(name="Resources")

#Tests
##subset
CVNP <- Stones_resources [Stones_resources$Population=="CVNP",] ##CVNP
SCANP <- Stones_resources [Stones_resources$Population=="SCaNP",] ##SCaNP
SCONP <- Stones_resources [Stones_resources$Population=="SCoNP",] ##SCoNP

#CVNP Hardness x resource
wilcox.test(Hardness ~ Resource, CVNP) #Mann-Whitney

#CVNP Elasticity x resource
wilcox.test(Elasticity ~ Resource, CVNP)
cohen.d(Elasticity ~ Resource, CVNP, na.rm=TRUE) #calculate Cohen's d effect size

#CVNP Tool x resource
wilcox.test(Tool ~ Resource, CVNP)

#SCaNP Hardness x resource
kruskal.test(SCANP$Hardness, SCANP$Resource)
pairwise.wilcox.test(SCANP$Hardness, SCANP$Resource, p.adjust.method = "bonferroni") ##Compare weight between populations

#SCaNP Elasticity x resource
kruskal.test(SCANP$Elasticity, SCANP$Resource)
pairwise.wilcox.test(SCANP$Elasticity, SCANP$Resource, p.adjust.method = "bonferroni") ##Compare weight between populations

#SCaNP Tool x resource
kruskal.test(SCANP$Tool, SCANP$Resource)
pairwise.wilcox.test(SCANP$Tool, SCANP$Resource, p.adjust.method = "bonferroni") ##Compare weight between populations

#SCoNP Hardness x resource
kruskal.test(SCONP$Hardness, SCONP$Resource)
pairwise.wilcox.test(SCONP$Hardness, SCONP$Resource, p.adjust.method = "bonferroni") ##Compare weight between populations

#SCoNP Elasticity x resource
kruskal.test(SCONP$Elasticity, SCONP$Resource)
pairwise.wilcox.test(SCONP$Elasticity, SCONP$Resource, p.adjust.method = "bonferroni") ##Compare weight between populations

#SCoNP Tool x resource
kruskal.test(SCONP$Tool, SCONP$Resource)


##Between Population

###Stones
kruskal.test(Stones_resources$Tool, Stones_resources$Population)
pairwise.wilcox.test(Stones_resources$Tool, Stones_resources$Population, p.adjust.method = "bonferroni") ##Compare weight between populations

#Cohen's d effect size. Split the data in pairs of populations to do the test
y <- Stones_resources [Stones_resources$Population=="CVNP"| Stones_resources$Population=="SCoNP",] ##CVNP/SCoNP
cohen.d(y$Tool, y$Population, na.rm=TRUE) #calculate Cohen's d effect size
q <- Stones_resources [Stones_resources$Population=="CVNP"| Stones_resources$Population=="SCaNP",] ##CVNP/SCaNP
cohen.d(q$Tool, q$Population, na.rm=TRUE) #calculate Cohen's d effect size
t <- Stones_resources [Stones_resources$Population=="SCoNP"| Stones_resources$Population=="SCaNP",] ##SCoNP/SCaNP
cohen.d(t$Tool, t$Population, na.rm=TRUE) #calculate Cohen's d effect size


####Fresh cashew
fcashew <- Stones_resources [Stones_resources$Resource=="Fresh cashew",]
wilcox.test(Elasticity ~ Population, fcashew)
wilcox.test(Hardness ~ Population, fcashew)
cohen.d(Hardness ~ Population, fcashew) #calculate Cohen's d effect size

####Dry cashew
dcashew <- Stones_resources [Stones_resources$Resource=="Dry cashew",]
wilcox.test(Elasticity ~ Population, dcashew)
cohen.d(Elasticity ~ Population, dcashew) #calculate Cohen's d effect size

wilcox.test(Hardness ~ Population, dcashew)
cohen.d(Hardness ~ Population, dcashew) #calculate Cohen's d effect size

####Manihot
manihot <- Stones_resources [Stones_resources$Resource=="Manihot",]
wilcox.test(Elasticity ~ Population, manihot)
cohen.d(Elasticity ~ Population, manihot) #calculate Cohen's d effect size

wilcox.test(Hardness ~ Population, manihot)
cohen.d(Hardness ~ Population, manihot) #calculate Cohen's d effect size

wilcox.test(Tool ~ Population, manihot)
cohen.d(Tool ~ Population, manihot) #calculate Cohen's d effect size


####Hymenaea
hymen <- Stones_resources [Stones_resources$Resource=="Hymenaea",]
kruskal.test(hymen$Elasticity, hymen$Population)
kruskal.test(hymen$Hardness, hymen$Population)

kruskal.test(hymen$Tool, hymen$Population)
pairwise.wilcox.test(hymen$Tool, hymen$Population, p.adjust.method = "bonferroni" ) ##Compare weight between populations

#Cohen's d effect size. Split data in pairs to use the test
j <- hymen [hymen$Population=="CVNP"| hymen$Population=="SCoNP",] ##CVNP/SCoNP
cohen.d(j$Tool, j$Population, na.rm=TRUE) #calculate Cohen's d effect size
k <- hymen [hymen$Population=="CVNP"| hymen$Population=="SCaNP",] ##CVNP/SCaNP
cohen.d(k$Tool, k$Population, na.rm=TRUE) #calculate Cohen's d effect size


##Correlation Stone weight and Physical Properties
weightool <- c(380.2,204.8,187,198.31,342,1724)
hardfood <- c(52.71,0.8124,8.565,116.953,51.517,130.2)
elasticity <- c(1.0702,0.018372,0.15593,2.115,0.7732,4.0374)

cor.test(weightool, hardfood, method="spearm")
plot(weightool, hardfood)

cor.test(weightool, elasticity, method="spearm")
plot(weightool, elasticity)

cor.test(hardfood, elasticity, method="spearm")
plot(hardfood, elasticity)


##Chi-square stone tool material in each population
# Table 2, excluding conglomerate
CVNP_tool = c(106, 39, 35)
SCaNP_tool = c(213, 21, 3)
SCoNP_tool = c(0, 28, 41)
Tools_mat = rbind(CVNP_tool,SCaNP_tool,SCoNP_tool)
chisq.test(Tools_mat)


##Chi-square stone raw material in each population
CVNP_raw = c(97, 17, 100)
SCaNP_raw = c(145, 43, 0)
SCoNP_raw = c(0, 70, 105)
Raw_mat = rbind(CVNP_raw,SCaNP_raw,SCoNP_raw)
chisq.test(Raw_mat)
